# Supplementary material for: Tsaokoic Acid: A New Bicyclic Nonene from the Fruits of Amomum tsao-ko with Acetylcholinesterase Inhibitory Activity
Source: Molecules. 2023 Mar 13;28(6):2602. doi: 10.3390/molecules28062602 (PMC10059965; doi:10.3390/molecules28062602)
Supplement: Supplementary file 1 [file molecules-28-02602-s001.zip]

Archive with 1 entries (1 files):
- molecules-2266567-supplementary.pdf
